# Supplementary material for: Eye movements reflect memory-related theta activity in the human brain
Source: PLoS Biol. 2026 Mar 16;24(3):e3003695. doi: 10.1371/journal.pbio.3003695 (PMC13004526; doi:10.1371/journal.pbio.3003695)
Supplement: S1 Table — Values indicate the total number of trials, saccades, and fixation periods included in the memory-cued (MC) and visually-cued (VC) conditions for each participant. (S1_Table.XLSX) [file pbio.3003695.s001.xlsx]

## Sheet: Sheet1
	Participant	Trials Completed (per condition)	Saccades/Fixations (MC)	Saccades/Fixations (VC)
	P1	36	3160	579
	P2	125	3175	1847
	P3	156	4829	2170
	P4	147	5426	3234
	P5	151	3874	1718
