# Supplementary material for: Eye movements reflect memory-related theta activity in the human brain
Source: PLoS Biol. 2026 Mar 16;24(3):e3003695. doi: 10.1371/journal.pbio.3003695 (PMC13004526; doi:10.1371/journal.pbio.3003695)
Supplement: S2 Table — Localization of two electrode contacts (+/−) per bipolar recording channel. HPP, hippocampus (CA1/CA2/CA3/DG); PRC, perirhinal cortex; PWM, parahippocampal white matter; Sub, subiculum; ERC, entorhinal cortex. (S2_Table.XLSX) [file pbio.3003695.s002.xlsx]

## Sheet: Sheet1
	Participant		1	2	3	4	5
	Age		49	52	34	33	31
	Gender		Female	Female	Male	Male	Male
	Electrode 1	# of MTL channels	2	2	1	2	2
		Channel 1 localization	Sub/Sub	Sub/Sub	ERC/PRC	HPP/Sub	HPP/HPP
		Channel 2 localization	HPP/PWM	HPP/PRC		Sub/Sub	HPP/Sub
	Electrode 2	# of MTL channels	1	2	1	2	1
		Channel 1 localization	HPP/PRC	HPP/HPP	Sub/PRC	HPP/Sub	Sub/PWM
		Channel 2 localization		HPP/HPP		Sub/Sub
